# Supplementary material for: Two distinct classes of QTL determine rust resistance in sorghum
Source: BMC Plant Biol. 2014 Dec 31;14:366. doi: 10.1186/s12870-014-0366-4 (PMC4335369; doi:10.1186/s12870-014-0366-4)
Supplement: Additional file 3: Table S9. — Details of all rust, height and maturity QTL projected onto consensus map. [file 12870_2014_366_MOESM3_ESM.xls]

## Sheet: Table S9
Table S9 Details of all rust, height and maturity QTL projected onto consensus map.
Trait	Study	LG	QTL ID	CI Start	CI End	QTL size
Height	Feltus et al 2006	1	QCL3_1	128.379	137.821	9.44271
Height	Guan et al 2011	1	QHGT7_1	62.3898	69.7602	7.37043
Height	Hart et al 2001	1	QCL1_1	51.7278	59.0722	7.34433
Height	Hart et al 2001	1	QCL2_1	128.828	136.172	7.34433
Height	Kebede et al 2001	1	QHGT1_1	12.2419	22.7581	10.5161
Height	Kebede et al 2001	1	QHGT5_1	152.106	157.494	5.38843
Height	Klein et al 2001	1	QPEDLG2_1	100.985	111.015	10.0308
Height	Lin et al 1995	1	QCL4_1	155.457	183.543	28.0869
Height	Parh 2005	1	QPEDLG1_1	31.3097	42.6903	11.3806
Height	Parh 2005	1	QFgLfHGT1_1	170.068	187.932	17.863
Height	Parh 2005	1	QHGT6_1	168.851	189.149	20.2989
Height	Parh 2005	1	QPEDLG3_1	171.517	186.483	14.9657
Height	Pereira et al 1995	1	QPANLG1_1	60.3241	78.6759	18.3518
Height	Pereira et al 1995	1	QPANLG3_1	131.471	160.529	29.057
Height	Rami et al 1998	1	QKFL1_1	9.82514	23.1749	13.3497
Height	Rami et al 1998	1	QHGT4_1	126.739	134.261	7.52192
Height	Rami et al 1998	1	QPANLG2_1	131.826	144.174	12.3485
Height	Ritter et al 2008	1	QHGT2_1	93.2283	96.7717	3.54348
Height	S4 - This study	1	QHGT_S4_1.1	150.781	171.394	20.6138
Height	Shiringani et al 2010	1	QHGT3_1	119.513	130.487	10.975
Height	Takai et al 2012	1	QPANLG4_1	35.7303	52.059	16.3287
Height	Takai et al 2012	1	QCW1_1	120.36	122.472	2.11269
Height	Takai et al 2012	1	QCW3_1	120.392	122.44	2.04807
Height	Takai et al 2012	1	QCW2_1	119.26	123.572	4.31126
Height	Takai et al 2012	1	QPANLG5_1	123.088	128.482	5.39392
Height	Takai et al 2012	1	QPANLG6_1	122.829	128.742	5.91282
Height	Takai et al 2012	1	QPANLG7_1	123.122	128.449	5.3268
Height	Upadhyaya et al 2013b	1	QHGT8_1	60	61	1
Height	Parh 2005	2	QPANLG2_2	116.851	133.149	16.2984
Height	Rami et al 1998	2	QPANLG1_2	121.295	128.705	7.40909
Height	Rami et al 1998	2	QHGT2_2	168.663	175.337	6.67486
Height	Rami et al 1998	2	QPANLG4_2	167.884	176.116	8.23232
Height	Shiringani et al 2010	2	QHGT1_2	126.591	135.009	8.41768
Height	Srinivas et al 2009	2	QPANLG3_2	137.7	144.3	6.60026
Height	Brown et al 2006	3	QHGT1_3	0	10.2487	10.2487
Height	Feltus et al 2006	3	QCL1_3	7.84028	18.9597	11.1194
Height	Hart et al 2001	3	QCL2_3	12.6725	28.3275	15.655
Height	Lin et al 1995	3	QCL3_3	99.7815	122.519	22.737
Height	M. Alam Thesis	3	QHGT_HRS09_S2_3_1	121.373	135.004	13.6306
Height	M. Alam Thesis	3	QHGT_HRS10_S2_3_1	119.143	137.234	18.0906
Height	Parh 2005	3	QPEDLG1_3	120.309	129.691	9.38183
Height	Pereira et al 1995	3	QPANLG2_3	135.629	174.371	38.7427
Height	Rami et al 1998	3	QPANLG1_3	95.3847	108.615	13.2305
Height	Ritter et al 2008	3	QHGT4_3	90.0393	94.9607	4.9215
Height	S2 - This study	3	QHGT_S2_3.1	117.1	128.15	11.05
Height	S7 - This study	3	QHGT_S7_3.1	117.8	117.8	0
Height	Shiringani et al 2010	3	QHGT2_3	43.9633	54.5367	10.5734
Height	Shiringani et al 2010	3	QHGT3_3	69.8905	76.4095	6.51896
Height	Felderhoff et al 2012	4	QHGT4_4	35.7046	48.2954	12.5908
Height	Felderhoff et al 2012	4	QHGT5_4	33.4289	54.5711	21.1422
Height	Klein et al 2001	4	QHGT1_4	70.3371	77.6629	7.32584
Height	Klein et al 2001	4	QPEDLG1_4	68.8254	79.1746	10.3492
Height	M. Alam Thesis	4	QHGT_HRS09_S5_4_1	10.4321	25.9555	15.5234
Height	M. Alam Thesis	4	QHGT_HRS10_S5_4_1	10.2546	26.133	15.8784
Height	M. Alam Thesis	4	QHGT_HRS09_S2_4_1	24.9637	51.5071	26.5434
Height	M. Alam Thesis	4	QHGT_HRS09_S4_4_1	37.3349	49.8065	12.4717
Height	M. Alam Thesis	4	QHGT_HRS10_S4_4_1	63.117	75.6545	12.5375
Height	S4 - This study	4	QHGT_S4_4.1	60.5682	62.3852	1.81698
Height	S7 - This study	4	QHGT_S7_4.1	56.4	56.6	0.2
Height	Shiringani et al 2010	4	QHGT2_4	72.3653	79.0347	6.66939
Height	Shiringani et al 2010	4	QHGT3_4	116.971	125.729	8.75779
Height	M. Alam Thesis	5	QHGT_HRS09_S4_5_1	22.9332	35.0659	12.1327
Height	M. Alam Thesis	5	QHGT_HRS09_S4_5_2	35.832	47.2554	11.4235
Height	S4 - This study	5	QHGT_S4_5.1	41.3534	48.5991	7.24573
Height	Shiringani et al 2010	5	QHGT1_5	57.9136	65.5864	7.67275
Height	Brown et al 2006	6	QHGT1_6	31.3586	41.4414	10.0829
Height	Felderhoff et al 2012	6	QHGT10_6	37.1629	58.8371	21.6743
Height	Felderhoff et al 2012	6	QHGT11_6	51.2661	72.7339	21.4678
Height	Feltus et al 2006	6	QCL1_6	33.1238	42.8762	9.7523
Height	Feltus et al 2006	6	QHGTU1_6	39.7244	51.2756	11.5513
Height	Feltus et al 2006	6	QCL3_6	49.3197	51.6803	2.36068
Height	Kebede et al 2001	6	QHGT5_6	102.321	110.679	8.35897
Height	Kebede et al 2001	6	QHGT7_6	131.866	142.134	10.2677
Height	Lin et al 1995	6	QCL2_6	43.693	46.307	2.61393
Height	M. Alam Thesis	6	QHGT_HRS09_S4_6_1	62.7134	70.6104	7.89694
Height	Parh 2005	6	QPANLG2_6	36.3755	49.9245	13.549
Height	Parh 2005	6	QPANLG6_6	146.555	165.445	18.8907
Height	Pereira and Lee1995	6	QHGT4_6	85.6287	124.371	38.7427
Height	Pereira et al 1995	6	QPANLG4_6	65.8787	104.621	38.7427
Height	Rami et al 1998	6	QPANLG5_6	109.176	123.424	14.2483
Height	Ritter et al 2008	6	QHGT2_6	47.8595	51.1405	3.281
Height	S2 - This study	6	QHGT_S2_6.1	20.4	27.5	7.1
Height	S4 - This study	6	QHGT_S4_6.1	51.7986	54.579	2.78042
Height	S7 - This study	6	QHGT_S7_6.1	84.1	84.1	0
Height	S7 - This study	6	QHGT_S7_6.2	115.9	115.9	0
Height	Shiringani et al 2010	6	QHGT6_6	131.098	136.802	5.70409
Height	Shiringani et al 2010	6	QHGT9_6	157.731	163.669	5.9385
Height	Srinivas et al 2009	6	QPANLG1_6	25.0366	39.9634	14.9267
Height	Srinivas et al 2009	6	QHGT3_6	81.7541	86.2459	4.49184
Height	Srinivas et al 2009	6	QPANLG3_6	83.0375	84.9625	1.92508
Height	Srinivas et al 2009	6	QHGT8_6	137.584	149.416	11.8322
Height	Takai et al 2012	6	QCL4_6	-0.900664	6.4119	7.31257
Height	Takai et al 2012	6	QCW1_6	3.87962	12.8306	8.95093
Height	Takai et al 2012	6	QPANLG7_6	5.51632	11.1939	5.67754
Height	Takai et al 2012	6	QPANLG8_6	17.8549	23.8898	6.03489
Height	Takai et al 2012	6	QCL5_6	26.0192	34.2849	8.26572
Height	Takai et al 2012	6	QCW2_6	25.4561	36.2731	10.8171
Height	Takai et al 2012	6	QCW3_6	26.8642	34.865	8.00086
Height	Upadhyaya et al 2012 (Genome)	6	QHGT13_6	48.896	52.896	4
Height	Upadhyaya et al 2012 (Genome)	6	QHGT14_6	161.746	165.746	4
Height	Zou et al 2012	6	QHGT12_6	47.9615	54.1873	6.22584
Height	Zou et al 2012	6	QHGT12_6	48.0818	55.4797	7.39793
Height	Brown et al 2006	7	QHGT9_7	106.251	109.349	3.09839
Height	Felderhoff et al 2012	7	QHGT14_7	82.9983	93.0017	10.0033
Height	Feltus et al 2006	7	QCL2_7	92.5519	97.4481	4.89622
Height	Feltus et al 2006	7	QHGTU1_7	98.017	101.983	3.96594
Height	Feltus et al 2006	7	QCL4_7	120.334	131.666	11.3312
Height	Guan et al 2011	7	QHGT13_7	103.583	105.517	1.93496
Height	Hart et al 2001	7	QCL3_7	105.716	108.684	2.96703
Height	Hart et al 2001	7	QPANLG4_7	109.524	119.276	9.7523
Height	Klein et al 2001	7	QPEDLG1_7	95.5061	99.4939	3.98777
Height	Lin et al 1995	7	QCL1_7	86.8995	93.1005	6.20101
Height	M. Alam Thesis	7	QHGT_HRS10_S4_7_1	-1.72032	4.48301	6.20333
Height	M. Alam Thesis	7	QHGT_HRS10_S4_7_2	121.21	135.63	14.4204
Height	Murray et al 2008a	7	QHGT7_7	99.1924	105.808	6.61526
Height	Parh 2005	7	QFgLfHGT1_7	67.6913	79.3087	11.6175
Height	Parh 2005	7	QHGT5_7	68.2585	78.7415	10.483
Height	Parh 2005	7	QFgLfHGT2_7	123.577	131.423	7.84567
Height	Parh 2005	7	QHGT12_7	118.423	136.577	18.1535
Height	Pereira and Lee1995	7	QHGT10_7	103.288	115.312	12.0236
Height	Pereira et al 1995	7	QPANLG3_7	100.526	114.474	13.9474
Height	Rami et al 1998	7	QHGT3_7	72.0887	74.9113	2.82251
Height	Rami et al 1998	7	QHGT4_7	70.9451	76.0549	5.10972
Height	Rami et al 1998	7	QPANLG1_7	71.3771	75.6229	4.2459
Height	S2 - This study	7	QHGT_S2_7.1	43	58	15
Height	S4 - This study	7	QHGT_S4_7.1	96.461	106.969	10.5075
Height	Shiringani et al 2010	7	QHGT1_7	48.4861	58.0139	9.52771
Height	Shiringani et al 2010	7	QHGT2_7	67.339	70.661	3.32192
Height	Srinivas et al 2009	7	QHGT6_7	78.2222	84.7778	6.55566
Height	Srinivas et al 2009	7	QHGT8_7	100.495	104.505	4.00925
Height	Srinivas et al 2009	7	QPANLG2_7	97.1098	107.89	10.7804
Height	Takai et al 2012	7	QCL5_7	80.8351	85.9029	5.06778
Height	Takai et al 2012	7	QCL6_7	80.6961	86.0419	5.3458
Height	Takai et al 2012	7	QCL7_7	80.3876	86.3504	5.96283
Height	Takai et al 2012	7	QPANLG5_7	80.543	89.7838	9.24078
Height	Takai et al 2012	7	QPANLG6_7	78.8487	91.4781	12.6294
Height	Takai et al 2012	7	QPANLG7_7	78.8487	91.4781	12.6294
Height	Upadhyaya et al 2013b	7	QHGT16_7	103.5	104.5	1
Height	Zou et al 2012	7	QHGT15_7	101.532	106.829	5.29764
Height	Hart et al 2001	8	QPANLG1_8	76.9327	90.7673	13.8347
Height	Shiringani et al 2010	8	QHGT1_8	66.3671	76.3329	9.96576
Height	Brown et al 2006	9	QHGT1_9	55.8	69.3202	13.5202
Height	Brown et al 2008	9	QPFgLfHGT1_9	114.709	118.109	3.4
Height	Felderhoff et al 2012	9	QHGT6_9	111.074	126.926	15.8519
Height	Felderhoff et al 2012	9	QHGT7_9	108.968	129.032	20.0642
Height	Felderhoff et al 2012	9	QHGT8_9	113.244	125.756	12.5122
Height	Felderhoff et al 2012	9	QHGT9_9	116.299	122.701	6.40153
Height	Felderhoff et al 2012	9	QHGT10_9	114.639	127.361	12.7225
Height	Felderhoff et al 2012	9	QHGT11_9	118.007	123.993	5.98536
Height	Felderhoff et al 2012	9	QHGT12_9	112.145	130.855	18.7098
Height	Felderhoff et al 2012	9	QHGT13_9	122.799	133.201	10.4023
Height	Felderhoff et al 2012	9	QHGT14_9	121.796	136.204	14.409
Height	Feltus et al 2006	9	QHGTU1_9	94.345	102.439	8.09375
Height	Feltus et al 2006	9	QCL2_9	100.102	116.4	16.2984
Height	Guan et al 2011	9	QHGT5_9	124.836	128.664	3.8285
Height	Hart et al 2001	9	QPANLG1_9	31.04	36.8156	5.77564
Height	Lin et al 1995	9	QCL1_9	14.9	34.7949	19.8949
Height	Lin et al 1995	9	QCL3_9	103.8	125.18	21.3796
Height	M. Alam Thesis	9	QHGT_HRS09_S2_9_1	114.398	118.239	3.84026
Height	M. Alam Thesis	9	QHGT_HRS10_S2_9_1	112.661	119.976	7.31457
Height	Parh 2005	9	QHGT2_9	57.29	67.6948	10.4048
Height	Pereira and Lee1995	9	QHGT4_9	119.39	136.824	17.4342
Height	S2 - This study	9	QHGT_S2_9.1	116.3	118	1.7
Height	S4 - This study	9	QHGT_S4_9.1	113.699	123.42	9.72108
Height	S7 - This study	9	QHGT_S7_9.1	127.6	128.5	0.9
Height	Shiringani et al 2010	9	QHGT3_9	95.677	104.524	8.84716
Height	Takai et al 2012	9	QCL4_9	112.748	122.516	9.76797
Height	Takai et al 2012	9	QCL5_9	116.66	122.662	6.00165
Height	Takai et al 2012	9	QCL6_9	119.34	126.509	7.16824
Height	Upadhyaya et al 2012 (Genome)	9	QHGT15_9	118.27	122.27	4
Height	Feltus et al 2006	10	QHGTU1_10	41.9403	53.0597	11.1194
Height	Feltus et al 2006	10	QCL1_10	43.7799	55.2201	11.4402
Height	Hart et al 2001	10	QCL2_10	43.238	55.762	12.524
Height	M. Alam Thesis	10	QHGT_HRS09_S5_10_1	35.245	41.4814	6.23643
Height	M. Alam Thesis	10	QHGT_HRS10_S5_10_1	34.7543	41.9721	7.21782
Height	M. Alam Thesis	10	QHGT_HRS10_S5_10_2	51.1414	60.76	9.61858
Height	Parh 2005	10	QPEDLG1_10	76.7909	93.2091	16.4182
Height	Pereira and Lee1995	10	QHGT1_10	34.9715	64.0285	29.057
Height	Pereira et al 1995	10	QPANLG1_10	35.8772	59.1228	23.2456
Height	Rami et al 1998	10	QPANLG2_10	75.0129	87.7871	12.7743
Height	S7 - This study	10	QHGT_S7_10.1	75.1	75.1	0
Height	Shiringani et al 2010	10	QHGT2_10	47.2199	58.7801	11.5603
Height	Upadhyaya et al 2012 (Genome)	10	QHGT3_10	63.4209	67.4209	4
Height	Upadhyaya et al 2012 (Genome)	10	QHGT4_10	101.446	105.446	4
Maturity	Mace, Hunt & Jordan 2013	1	QDTF_NAM_1_10	9.6	11.3	1.7
Maturity	S7 - This study	1	QDTF_S7_1.1	65.1	70.1	5
Maturity	Takai et al 2012	1	QDTFL14_1	120.062	122.771	2.70915
Maturity	Upadhyaya et al 2013b	1	QDTFL17_1	171.5	172.5	1
Maturity	Kebede et al 2001	1	QDTFL1_1	14.1042	20.8958	6.79167
Maturity	Srinivas et al 2009	1	QDTFL6_1	109.329	115.671	6.34143
Maturity	S4 - This study	1	QDTF_S4_1.1	14.2164	15.9489	1.73251
Maturity	Mace, Hunt & Jordan 2013	1	QDTF_NAM_1_112	109.5	113.7	4.2
Maturity	Mannai et al 2011	1	QDTFL10_1	25.2	25.2	0
Maturity	Mannai et al 2011	1	QDTFL11_1	109.7	115.55	5.85
Maturity	Chantereau et al 2001	1	QPPS1_1	37.2949	50.7051	13.4101
Maturity	Takai et al 2012	1	QDTFL16_1	120.193	122.64	2.44698
Maturity	Chantereau et al 2001	1	QPPS2_1	37.8537	50.1463	12.2926
Maturity	Takai et al 2012	1	QDTFL15_1	120.209	122.624	2.41493
Maturity	Crasta et al 1999	1	QDTFL2_1	38.3179	46.6821	8.36412
Maturity	Feltus et al 2006	1	QDTFL7_1	120.58	127.62	7.04012
Maturity	Felderhoff et al 2012	1	QDTFL13_1	49.421	66.579	17.158
Maturity	Srinivas et al 2009	1	QDTFL8_1	125.3	140.7	15.4006
Maturity	Mace, Hunt & Jordan 2013	1	QDTF_NAM_1_53	49.6	56.9	7.3
Maturity	Mannai et al 2011	1	QDTFL12_1	125.7	139.1	13.4
Maturity	Mace, Hunt & Jordan 2013	1	QDTF_NAM_1_66	64.35	67.8	3.45
Maturity	Srinivas et al 2009	1	QDTFL9_1	129.51	136.49	6.98013
Maturity	S7 - This study	1	QDTF_S7_1.2	171.7	182.9	11.2
Maturity	Ritter et al 2008	1	QDTFL5_1	64.6724	77.3276	12.6553
Maturity	M. Alam Thesis	1	QFl_HRS09_S2_1_1	176.167	185.534	9.36676
Maturity	Srinivas et al 2009	1	QDTFL4_1	66.7069	75.2931	8.58618
Maturity	Upadhyaya et al 2013b	1	QDTFL18_1	181.5	182.5	1
Maturity	Srinivas et al 2009	1	QDTFL3_1	67.4065	74.5935	7.18695
Maturity	Mace, Hunt & Jordan 2013	1	QDTF_NAM_1_182	181.7	181.7	0
Maturity	Chantereau et al 2001	2	QDVS1_2	163.248	176.752	13.5046
Maturity	Chantereau et al 2001	2	QDVS2_2	174.95	189.05	14.1003
Maturity	Chantereau et al 2001	2	QDVS3_2	175.001	188.999	13.9974
Maturity	Kim 2003	2	QDTFL7_2	150	180	30
Maturity	Lin et al 1995	2	QDTFL4_2	104.371	121.629	17.2582
Maturity	M. Alam Thesis	2	QFl_HRS09_S2_2_1	63.7235	75.1095	11.386
Maturity	Mace, Hunt & Jordan 2013	2	QDTF_NAM_2_23	22.3	24.3	2
Maturity	Mace, Hunt & Jordan 2013	2	QDTF_NAM_2_123	122.7	123.7	1
Maturity	Mace, Hunt & Jordan 2013	2	QDTF_NAM_2_147	140.7	152.45	11.75
Maturity	Mannai et al 2011	2	QDTFL8_2	82	92.9	10.9
Maturity	Mannai et al 2011	2	QDTFL9_2	123.95	123.95	0
Maturity	Mannai et al 2011	2	QDTFL10_2	155.45	166.05	10.6
Maturity	S4 - This study	2	QDTF_S4_2.1	170.276	182.58	12.3044
Maturity	S7 - This study	2	QDTF_S7_2.1	55.6	93.7	38.1
Maturity	Srinivas et al 2009	2	QDTFL2_2	79.5366	94.4634	14.9267
Maturity	Srinivas et al 2009	2	QDTFL3_2	81.9988	92.0012	10.0025
Maturity	Srinivas et al 2009	2	QDTFL5_2	143.293	154.707	11.4146
Maturity	Srinivas et al 2009	2	QDTFL6_2	141.65	156.35	14.7006
Maturity	Upadhyaya et al 2013b	2	QDTFL11_2	161	162	1
Maturity	Feltus et al 2006	3	QDTFL4_3	112.44	123.56	11.1194
Maturity	Mace, Hunt & Jordan 2013	3	QDTF_NAM_3_21	20.6	21.9	1.3
Maturity	Mace, Hunt & Jordan 2013	3	QDTF_NAM_3_34	31.7	36.3	4.6
Maturity	Mace, Hunt & Jordan 2013	3	QDTF_NAM_3_47	46.3	48.2	1.9
Maturity	Mace, Hunt & Jordan 2013	3	QDTF_NAM_3_57	56.25	58.3	2.05
Maturity	Mace, Hunt & Jordan 2013	3	QDTF_NAM_3_68	63.4	73.15	9.75
Maturity	Mace, Hunt & Jordan 2013	3	QDTF_NAM_3_133	128.15	138.05	9.9
Maturity	Parh 2005	3	QDTFL3_3	54.1534	71.8466	17.6932
Maturity	S2 - This study	3	QDTF_S2_3.1	0	20.6	20.6
Maturity	S2 - This study	3	QDTF_S2_3.2	150.44	172	21.5599
Maturity	S4 - This study	3	QDTF_S4_3.1	157.554	160.586	3.03157
Maturity	S7 - This study	3	QDTF_S7_3.1	21.3	22.1	0.8
Maturity	S7 - This study	3	QDTF_S7_3.2	144.5	144.5	0
Maturity	Shiringani et al 2010	3	QDTFL5_3	128.887	136.113	7.22518
Maturity	Srinivas et al 2009	3	QDTFL1_3	0.0498056	9.95019	9.90039
Maturity	Srinivas et al 2009	3	QDTFL2_3	0	12.4634	12.4634
Maturity	Upadhyaya et al 2013b	3	QDTFL6_3	104	106	2
Maturity	Felderhoff et al 2012	4	QDTFL6_4	31.3858	45.0142	13.6285
Maturity	Felderhoff et al 2012	4	QDTFL7_4	31.9495	46.0505	14.1009
Maturity	Felderhoff et al 2012	4	QDTFL8_4	31.9187	50.0813	18.1625
Maturity	Felderhoff et al 2012	4	QDTFL9_4	101.864	118.136	16.272
Maturity	Mace, Hunt & Jordan 2013	4	QDTF_NAM_4_15	11.6	17.5	5.9
Maturity	Mace, Hunt & Jordan 2013	4	QDTF_NAM_4_43	43.1	43.1	0
Maturity	Mace, Hunt & Jordan 2013	4	QDTF_NAM_4_58	58.05	58.05	0
Maturity	Mace, Hunt & Jordan 2013	4	QDTF_NAM_4_74	71.4	75.8	4.4
Maturity	Mace, Hunt & Jordan 2013	4	QDTF_NAM_4_87	85.2	88.3	3.1
Maturity	Mace, Hunt & Jordan 2013	4	QDTF_NAM_4_98	92.7	103.8	11.1
Maturity	Mannai et al 2011	4	QDTFL4_4	128.5	131.6	3.1
Maturity	Mannai et al 2011	4	QDTFL5_4	151.1	151.1	0
Maturity	Parh 2005	4	QDTFL3_4	74.0223	87.9777	13.9555
Maturity	Ritter et al 2008	4	QDTFL1_4	31.7317	37.2683	5.53668
Maturity	S2 - This study	4	QDTF_S2_4.1	21.3	44.3	23
Maturity	Shiringani et al 2010	4	QDTFL2_4	73.1	85.9	12.8
Maturity	M. Alam Thesis	5	QFl_HRS10_S2_5_1	52.4094	68.5592	16.1498
Maturity	M. Alam Thesis	5	QFl_HRS09_S2_5_1	55.746	72.4788	16.7328
Maturity	Mace, Hunt & Jordan 2013	5	QDTF_NAM_5_4	4.4	5.7	1.3
Maturity	Mace, Hunt & Jordan 2013	5	QDTF_NAM_5_10	9	10	1
Maturity	Mace, Hunt & Jordan 2013	5	QDTF_NAM_5_27	24.2	29.1	4.9
Maturity	Mace, Hunt & Jordan 2013	5	QDTF_NAM_5_67	64.1	70.6	6.5
Maturity	S2 - This study	5	QDTF_S2_5.1	55.3	63.5	8.2
Maturity	Srinivas et al 2009	5	QDTFL1_5	75.6998	88.3002	12.6005
Maturity	Srinivas et al 2009	5	QDTFL2_5	75.7805	88.2195	12.4389
Maturity	Felderhoff et al 2012	6	QDTFL8_6	45.1772	60.8228	15.6456
Maturity	Felderhoff et al 2012	6	QDTFL10_6	50.0746	59.9254	9.85087
Maturity	Felderhoff et al 2012	6	QDTFL9_6	48.7997	61.2003	12.4007
Maturity	Feltus et al 2006	6	QDTFL4_6	54.0511	65.9489	11.8978
Maturity	Feltus et al 2006	6	QDTFL5_6	74.3248	75.6752	1.35049
Maturity	Kebede et al 2001	6	QDTFL3_6	51.1788	54.8212	3.64246
Maturity	Lin et al 1995	6	QDTFL1_6	49.1643	50.8357	1.67145
Maturity	M. Alam Thesis	6	QFl_HRS10_S4_6_1	-0.678511	5.31347	5.99198
Maturity	M. Alam Thesis	6	QFl_HRS10_S4_6_2	8.63877	16.5428	7.90399
Maturity	M. Alam Thesis	6	QFl_HRS09_S4_6_1	17.2371	22.1249	4.88778
Maturity	M. Alam Thesis	6	QFl_HRS09_S4_6_2	30.2632	35.0591	4.79584
Maturity	M. Alam Thesis	6	QFl_HRS09_S4_6_3	39.5817	47.3787	7.79707
Maturity	Mace, Hunt & Jordan 2013	6	QDTF_NAM_6_10	6.5	12.9	6.4
Maturity	Mace, Hunt & Jordan 2013	6	QDTF_NAM_6_23	22.8	22.8	0
Maturity	Mace, Hunt & Jordan 2013	6	QDTF_NAM_6_32	40.3	45.5	5.2
Maturity	Mace, Hunt & Jordan 2013	6	QDTF_NAM_6_43	43	43	0
Maturity	Mace, Hunt & Jordan 2013	6	QDTF_NAM_6_83	82.6	82.6	0
Maturity	Ritter et al 2008	6	QDTFL2_6	50.5742	54.4258	3.85161
Maturity	S4 - This study	6	QDTF_S4_6.1	35.416	45.4718	10.0558
Maturity	S7 - This study	6	QDTF_S7_6.1	22.9	22.9	0
Maturity	S7 - This study	6	QDTF_S7_6.2	125.6	165.1	39.5
Maturity	Shiringani et al 2010	6	QDTFL7_6	157.731	163.669	5.9385
Maturity	Srinivas et al 2009	6	QDTFL6_6	75.5109	87.4891	11.9782
Maturity	Takai et al 2012	6	QDTFL11_6	-1.49254	7.01975	8.51228
Maturity	Takai et al 2012	6	QDTFL12_6	4.54781	12.1624	7.61455
Maturity	Upadhyaya et al 2012 (Genome)	6	QDTFL15_6	5.5	6.5	1
Maturity	Upadhyaya et al 2012 (Genome)	6	QDTFL13_6	48.896	52.896	4
Maturity	Upadhyaya et al 2012 (Genome)	6	QDTFL14_6	161.746	165.746	4
Maturity	Upadhyaya et al 2013b	6	QDTFL16_6	55.5	56.5	1
Maturity	Zou et al 2012	6	QDTFL8_6	50.0867	52.062	1.97526
Maturity	Zou et al 2012	6	QDTFL9_6	50.4568	54.1578	3.70101
Maturity	M. Alam Thesis	7	QFl_HRS09_S5_7_1	31.9593	41.549	9.5897
Maturity	Mace, Hunt & Jordan 2013	7	QDTF_NAM_7_5	3.7	6.4	2.7
Maturity	Mace, Hunt & Jordan 2013	7	QDTF_NAM_7_59	58	59.5	1.5
Maturity	Mace, Hunt & Jordan 2013	7	QDTF_NAM_7_73	71.2	75.6	4.4
Maturity	S7 - This study	7	QDTF_S7_7.1	0	24.9	24.9
Maturity	Shiringani et al 2010	7	QDTFL3_7	57.5615	69.4385	11.877
Maturity	Srinivas et al 2009	7	QDTFL1_7	50.8545	64.1455	13.2909
Maturity	Srinivas et al 2009	7	QDTFL2_7	49.2776	65.7224	16.4447
Maturity	Upadhyaya et al 2013b	7	QDTFL4_7	37	38	1
Maturity	Brown et al 2006	8	QDTFL5_8	101.561	110.439	8.87896
Maturity	Feltus et al 2006	8	QDTFL4_8	97.1885	107.812	10.623
Maturity	M. Alam Thesis	8	QFl_HRS10_S5_8_1	94.5414	105.025	10.4838
Maturity	Mace, Hunt & Jordan 2013	8	QDTF_NAM_8_30	28.7	30.75	2.05
Maturity	Mace, Hunt & Jordan 2013	8	QDTF_NAM_8_66	59.1	72.7	13.6
Maturity	Mace, Hunt & Jordan 2013	8	QDTF_NAM_8_115	109.2	120	10.8
Maturity	S7 - This study	8	QDTF_S7_8.1	4.1	11.9	7.8
Maturity	S7 - This study	8	QDTF_S7_8.2	24.5	30.3	5.8
Maturity	S7 - This study	8	QDTF_S7_8.3	48.2	52.4	4.2
Maturity	S7 - This study	8	QDTF_S7_8.4	73.2	96.7	23.5
Maturity	Shiringani et al 2010	8	QDTFL3_8	66.6886	76.0114	9.32281
Maturity	Srinivas et al 2009	8	QDTFL1_8	62.5472	78.4528	15.9055
Maturity	Srinivas et al 2009	8	QDTFL2_8	62.2776	78.7224	16.4447
Maturity	Brown et al 2006	9	QDTFL2_9	23.5	27.1722	3.67216
Maturity	Feltus et al 2006	9	QDTFL1_9	9.25	19.3329	10.0829
Maturity	Feltus et al 2006	9	QDTFL4_9	94.44	124.185	29.7445
Maturity	Feltus et al 2006	9	QDTFL6_9	124.949	131.05	6.10144
Maturity	Hart et al 2001	9	QDTFL7_9	135.299	143.299	8
Maturity	Lin et al 1995	9	QDTFL5_9	94.343	128.449	34.1055
Maturity	Mace, Hunt & Jordan 2013	9	QDTF_NAM_9_25	25.3	25.3	0
Maturity	Mace, Hunt & Jordan 2013	9	QDTF_NAM_9_75	74.5	76.4	1.9
Maturity	Mace, Hunt & Jordan 2013	9	QDTF_NAM_9_136	135.6	135.6	0
Maturity	S7 - This study	9	QDTF_S7_9.1	5.1	5.6	0.5
Maturity	S7 - This study	9	QDTF_S7_9.2	63.8	90.6	26.8
Maturity	Upadhyaya et al 2012 (Genome)	9	QDTFL8_9	118.27	122.27	4
Maturity	Chantereau et al 2001	10	QDVS1_10	28.5521	39.4479	10.8957
Maturity	Chantereau et al 2001	10	QDVS2_10	28.5829	39.4171	10.8342
Maturity	Chantereau et al 2001	10	QPPS1_10	27.3874	40.6126	13.2252
Maturity	Chantereau et al 2001	10	QPPS2_10	27.3874	40.6126	13.2252
Maturity	Chantereau et al 2001	10	QPPS3_10	28.6732	39.3268	10.6536
Maturity	Crasta et al 1999	10	QDTFL3_10	54.7127	58.2873	3.57456
Maturity	Felderhoff et al 2012	10	QDTFL7_10	45.4587	66.3413	20.8827
Maturity	Hart et al 2001	10	QDTFL5_10	89.7906	100.509	10.7187
Maturity	M. Alam Thesis	10	QFl_HRS10_S5_10_1	54.4235	58.6976	4.27415
Maturity	M. Alam Thesis	10	QFl_DB10_S5_10_1	53.5224	61.4826	7.96026
Maturity	M. Alam Thesis	10	QFl_HRS10_S5_10_2	54.5642	60.8739	6.30972
Maturity	M. Alam Thesis	10	QFl_HRS09_S5_10_1	54.5655	61.1345	6.56898
Maturity	M. Alam Thesis	10	QFl_HRS09_S4_10_1	49.7808	65.9477	16.1669
Maturity	M. Alam Thesis	10	QFl_HRS09_S5_10_2	55.3519	61.6077	6.25577
Maturity	Mace, Hunt & Jordan 2013	10	QDTF_NAM_10_44	42.2	44.8	2.6
Maturity	Mace, Hunt & Jordan 2013	10	QDTF_NAM_10_61	55.1	67.6	12.5
Maturity	Parh 2005	10	QDTFL1_10	33.2093	44.7907	11.5813
Maturity	Parh 2005	10	QDTFL4_10	50.7747	62.2253	11.4506
Maturity	Parh 2005	10	QDTFL6_10	101.323	108.677	7.35467
Maturity	Ritter et al 2008	10	QDTFL2_10	38.0707	46.9293	8.8587
Maturity	S2 - This study	10	QDTF_S2_10.1	43.9	53.2	9.3
Maturity	S4 - This study	10	QDTF_S4_10.1	56.1095	66.054	9.94455
Maturity	S7 - This study	10	QDTF_S7_10.1	31.8	38.7	6.9
Maturity	S7 - This study	10	QDTF_S7_10.2	48.9	48.9	0
Maturity	S7 - This study	10	QDTF_S7_10.3	57.9	57.9	0
Maturity	S7 - This study	10	QDTF_S7_10.4	76.3	76.3	0
Maturity	Takai et al 2012	10	QDTFL9_10	24.8246	52.126	27.3014
Maturity	Takai et al 2012	10	QDTFL8_10	25.9384	51.0122	25.0738
Maturity	Upadhyaya et al 2012 (Genome)	10	QDTFL10_10	63.4209	67.4209	4
Maturity	Upadhyaya et al 2012 (Genome)	10	QDTFL11_10	101.446	105.446	4
Rust	Maize: Lubberstedt et al 1998	1	Zm_Lubb_5.01	6.8703	13.1232	6.25288
Rust	AYT - This study	1	QRustR_AYT_1.1	13.7	13.7	0
Rust	S7 - This study	1	QRustR_S7_1.1	17.9	23.2	5.3
Rust	AYT - This study	1	QRustR_AYT_1.2	23.31	23.31	0
Rust	AYT - This study	1	QRustR_AYT_1.3	37.35	37.35	0
Rust	S4 - This study	1	QRustR_S4_1.1	43.5788	43.7321	0.153231
Rust	Maize: Brown et al 2001	1	Zm_Brown_5.02	20.5075	89.4013	68.8938
Rust	AYT - This study	1	QRustR_AYT_1.4	60	60	0
Rust	Maize: Lubberstedt et al 1998	1	Zm_Lubb_1.08-10	55.6411	66.01	10.369
Rust	S7 - This study	1	QRustR_S7_1.2	58.2	61.5	3.3
Rust	Maize: Kerns et al 1999	1	Zm_Kerns_9.07	39.1627	93.0292	53.8665
Rust	Upadhyaya et al 2013a	1	QRUSTR3_1	71.02	73.02	2
Rust	Maize: Kerns et al 1999	1	Zm_Kerns_1.08	72.2886	112.103	39.8144
Rust	AYT - This study	1	QRustR_AYT_1.5	94.88	95.7	0.82
Rust	AYT - This study	1	QRustR_AYT_1.6	110	115.2	5.2
Rust	Maize: Lubberstedt et al 1998	1	Zm_Lubb_1.05-06	110.441	117.288	6.84673
Rust	Maize: Kerns et al 1999	1	Zm_Kerns_1.02	97.4693	167.91	70.4408
Rust	AYT - This study	1	QRustR_AYT_1.7	135.3	139	3.7
Rust	Maize: Lubberstedt et al 1998	1	Zm_Lubb_1.03	128.195	149.952	21.757
Rust	S7 - This study	1	QRustR_S7_1.3	151.33	151.33	0
Rust	Tao et al 1998	1	QRUSTR1_1	152.337	157.663	5.3268
Rust	AYT - This study	1	QRustR_AYT_1.8	157.6	162	4.4
Rust	S4 - This study	1	QRustR_S4_1.2	157.567	181.187	23.6197
Rust	Maize: Brown et al 2001	1	Zm_Brown_1.03	154.72	198.562	43.8415
Rust	S4 - This study	2	QRustR_S4_2.1	14.2705	15.2575	0.987061
Rust	AYT - This study	2	QRustR_AYT_2.1	15.38	15.38	0
Rust	Maize: Lubberstedt et al 1998	2	Zm_Lubb_7.01-02	20.6471	25.9194	5.27235
Rust	AYT - This study	2	QRustR_AYT_2.2	32.2	32.2	0
Rust	AYT - This study	2	QRustR_AYT_2.3	49.3	49.3	0
Rust	Maize: Kerns et al 1999	2	Zm_Kerns_7.02	52.3674	78.5311	26.1637
Rust	Maize: Kerns et al 1999	2	Zm_Kerns_7.04	43.8607	104.909	61.0487
Rust	Maize: Lubberstedt et al 1998	2	Zm_Lubb_7.04	79.9979	107.431	27.4327
Rust	AYT - This study	2	QRustR_AYT_2.4	109.3	109.3	0
Rust	AYT - This study	2	QRustR_AYT_2.5	123.5	132.8	9.3
Rust	S7 - This study	2	QRustR_S7_2.1	144.02	144.02	0
Rust	S2 - This study	2	QRustR_S2_2.1	132.5	163.9	31.4
Rust	AYT - This study	2	QRustR_AYT_2.6	144.3	152.4	8.1
Rust	S4 - This study	2	QRustR_S4_2.2	146.534	151.933	5.39955
Rust	Tao et al 1998	2	QRUSTR2_2	154.957	163.043	8.08532
Rust	AYT - This study	2	QRustR_AYT_2.7	166.8	166.8	0
Rust	AYT - This study	2	QRustR_AYT_2.8	182.6	182.6	0
Rust	AYT - This study	3	QRustR_AYT_3.1	2.78	2.78	0
Rust	Maize: Brown et al 2001	3	Zm_Brown_3.04	1.57335	18.4523	16.879
Rust	S7 - This study	3	QRustR_S7_3.1	10.58	10.58	0
Rust	Maize: Lubberstedt et al 1998	3	Zm_Lubb_3.04	17.0241	25.0343	8.01022
Rust	Maize: Wisser et al 2008	3	rp3	11.2046	33.3951	22.1904
Rust	AYT - This study	3	QRustR_AYT_3.2	29.51	29.51	0
Rust	Maize: Kerns et al 1999	3	Zm_Kerns_3.05	1.83633	72.2771	70.4408
Rust	Maize: Kerns et al 1999	3	Zm_Kerns_8.01	11.1903	72.239	61.0487
Rust	Maize: Brown et al 2001	3	Zm_Brown_18.06	22.2516	62.9238	40.6722
Rust	Maize: Brown et al 2001	3	Zm_Brown_8.01	29.1835	56.4076	27.2242
Rust	AYT - This study	3	QRustR_AYT_3.3	46.69	48.92	2.23
Rust	Maize: Brown et al 2001	3	Zm_Brown_3.06	33.6344	79.2533	45.6189
Rust	Tao et al 1998	3	QRUSTR1_3	54.6222	60.3778	5.75565
Rust	Maize: Kerns et al 1999	3	Zm_Kerns_8.05	40.8648	74.7808	33.9159
Rust	AYT - This study	3	QRustR_AYT_3.4	57.78	57.87	0.09
Rust	AYT - This study	3	QRustR_AYT_3.5	64.45	68.17	3.72
Rust	S4 - This study	3	QRustR_S4_3.1	56.2566	79.9303	23.6736
Rust	S7 - This study	3	QRustR_S7_3.2	102.5	111.2	8.7
Rust	AYT - This study	3	QRustR_AYT_3.6	116.6	116.6	0
Rust	Upadhyaya et al 2013a	3	QRUSTR2_3	127.302	129.302	2
Rust	S7 - This study	3	QRustR_S7_3.3	137.1	137.1	0
Rust	AYT - This study	3	QRustR_AYT_3.7	156.2	161.9	5.7
Rust	S4 - This study	4	QRustR_S4_4.1	33.4464	43.0411	9.59473
Rust	Maize: Lubberstedt et al 1998	4	Zm_Lubb_5.04-05	33.7173	46.7552	13.0379
Rust	S7 - This study	4	QRustR_S7_4.1	71.4	71.4	0
Rust	Maize: Kerns et al 1999	4	Zm_Kerns_5.05	60.2801	82.6149	22.3349
Rust	AYT - This study	4	QRustR_AYT_4.1	71.45	71.45	0
Rust	S7 - This study	4	QRustR_S7_4.2	81.6	83.7	2.1
Rust	AYT - This study	4	QRustR_AYT_4.2	83.54	83.54	0
Rust	AYT - This study	4	QRustR_AYT_4.3	94.4	94.85	0.45
Rust	S7 - This study	4	QRustR_S7_4.3	95.6	106.9	11.3
Rust	AYT - This study	4	QRustR_AYT_4.4	102.7	107	4.3
Rust	Maize: Brown et al 2001	4	Zm_Brown_4.05	77.202	137.484	60.2821
Rust	S4 - This study	4	QRustR_S4_4.2	107.029	122.186	15.1567
Rust	AYT - This study	4	QRustR_AYT_4.5	138.7	138.7	0
Rust	AYT - This study	4	QRustR_AYT_4.6	149.2	149.2	0
Rust	Upadhyaya et al 2013a	5	QRUSTR2_5	14.179	16.179	2
Rust	Maize: Wisser et al 2008	5	rp5	7.46699	29.6574	22.1904
Rust	Maize: Wisser et al 2008	5	rp1	7.46699	29.6574	22.1904
Rust	AYT - This study	5	QRustR_AYT_5.1	23.21	23.21	0
Rust	AYT - This study	5	QRustR_AYT_5.2	40.77	40.77	0
Rust	AYT - This study	5	QRustR_AYT_5.3	56.8	56.8	0
Rust	Maize: Kerns et al 1999	5	Zm_Kerns_4.10	41.2462	76.4666	35.2204
Rust	S2 - This study	5	QRustR_S2_5.1	55.3	63.5	8.2
Rust	Maize: Lubberstedt et al 1998	5	Zm_Lubb_4.03-04	58.7565	69.6022	10.8457
Rust	AYT - This study	5	QRustR_AYT_5.4	64.31	65.21	0.9
Rust	Maize: Brown et al 2001	5	Zm_Brown_4.03	47.3821	82.5467	35.1645
Rust	Maize: Lubberstedt et al 1998	5	Zm_Lubb_4.08	63.205	75.7108	12.5058
Rust	S7 - This study	5	QRustR_S7_5.1	75.3	75.65	0.35
Rust	AYT - This study	5	QRustR_AYT_5.5	76.07	76.07	0
Rust	Maize: Wisser et al 2008	5	rp4	107.805	129.995	22.1904
Rust	AYT - This study	6	QRustR_AYT_6.1	2.74	2.74	0
Rust	S2 - This study	6	QRustR_S2_6.1	17.9	20.4	2.5
Rust	Maize: Brown et al 2001	6	Zm_Brown_2.10	4.32209	58.7704	54.4483
Rust	AYT - This study	6	QRustR_AYT_6.2	65.94	65.94	0
Rust	Maize: Lubberstedt et al 1998	6	Zm_Lubb_2.09	80.396	90.2796	9.88358
Rust	Maize: Brown et al 2001	6	Zm_Brown_2.05	78.2864	99.2541	20.9677
Rust	Maize: Lubberstedt et al 1998	6	Zm_Lubb_2.08	88.9783	126.093	37.1148
Rust	AYT - This study	6	QRustR_AYT_6.3	112.8	115.9	3.1
Rust	AYT - This study	6	QRustR_AYT_6.4	125.4	125.6	0.2
Rust	Maize: Brown et al 2001	6	Zm_Brown_2.04	108.596	142.695	34.099
Rust	Mohan et al 2010	6	QRUSTR2_6	132.995	137.005	4.00925
Rust	Maize: Lubberstedt et al 1998	6	Zm_Lubb_2.05-06	146.024	150.904	4.87951
Rust	AYT - This study	6	QRustR_AYT_6.5	147.8	159.5	11.7
Rust	Mohan et al 2010	6	QRUSTR3_6	152.329	158.671	6.34143
Rust	Maize: Lubberstedt et al 1998	7	Zm_Lubb_6.04	20.6872	34.7742	14.0869
Rust	Maize: Lubberstedt et al 1998	7	Zm_Lubb_6.07	26.321	36.0234	9.70238
Rust	Maize: Wisser et al 2008	7	rp8	20.077	42.2674	22.1904
Rust	AYT - This study	7	QRustR_AYT_7.1	54.52	58	3.48
Rust	Maize: Lubberstedt et al 1998	7	Zm_Lubb_4.08	65.9573	78.4631	12.5058
Rust	S7 - This study	7	QRustR_S7_7.1	131.6	131.6	0
Rust	Maize: Wisser et al 2008	8	rp5	0.942224	23.1326	22.1904
Rust	Maize: Wisser et al 2008	8	rp1	0.942224	23.1326	22.1904
Rust	AYT - This study	8	QRustR_AYT_8.1	15.57	15.78	0.21
Rust	S2 - This study	8	QRustR_S2_8.1	7.1	29.4	22.3
Rust	Tao et al 1998	8	QRUSTR1_8	22.9057	26.0943	3.18858
Rust	AYT - This study	8	QRustR_AYT_8.2	36.75	36.75	0
Rust	AYT - This study	8	QRustR_AYT_8.3	50.76	50.76	0
Rust	Maize: Lubberstedt et al 1998	8	Zm_Lubb_3.07	64.2915	73.1085	8.81701
Rust	Maize: Lubberstedt et al 1998	8	Zm_Lubb_10.05-06	63.696	76.2732	12.5772
Rust	S7 - This study	8	QRustR_S7_8.1	69.7	87.9	18.2
Rust	AYT - This study	8	QRustR_AYT_8.4	79.6	79.6	0
Rust	S2 - This study	8	QRustR_S2_8.2	104.3	110.8	6.5
Rust	Upadhyaya et al 2013a	8	QRUSTR3_8	108.692	110.692	2
Rust	Maize: Lubberstedt et al 1998	9	Zm_Lubb_6.07	11.9075	21.6099	9.70238
Rust	Maize: Wisser et al 2008	9	rp8	5.66352	27.8539	22.1904
Rust	AYT - This study	9	QRustR_AYT_9.1	24.06	24.06	0
Rust	Maize: Kerns et al 1999	9	Zm_Kerns_6.06	7.60709	45.7625	38.1554
Rust	AYT - This study	9	QRustR_AYT_9.2	34.33	34.33	0
Rust	S4 - This study	9	QRustR_S4_9.1	37.2082	47.4942	10.2861
Rust	AYT - This study	9	QRustR_AYT_9.3	47.2	47.2	0
Rust	S7 - This study	9	QRustR_S7_9.1	50.7	58.6	7.9
Rust	Maize: Lubberstedt et al 1998	9	Zm_Lubb_8.02-05	83.3546	91.0626	7.70795
Rust	S7 - This study	9	QRustR_S7_9.2	87.2	87.2	0
Rust	S7 - This study	9	QRustR_S7_9.3	107.1	109.64	2.54
Rust	Maize: Lubberstedt et al 1998	10	Zm_Lubb_9.06-07	27.067	39.7617	12.6947
Rust	Maize: Kerns et al 1999	10	Zm_Kerns_9.04	11.0831	64.9496	53.8665
Rust	AYT - This study	10	QRustR_AYT_10.1	54.3	56.33	2.03
Rust	S7 - This study	10	QRustR_S7_10.1	57.8	59.8	2
Rust	AYT - This study	10	QRustR_AYT_10.2	64.52	69.15	4.63
Rust	S7 - This study	10	QRustR_S7_10.2	75.4	76.8	1.4
Rust	AYT - This study	10	QRustR_AYT_10.3	81.39	88.96	7.57
Rust	Upadhyaya et al 2013a	10	QRUSTR2_10	88.047	90.047	2
Rust	AYT - This study	10	QRustR_AYT_10.4	96.74	96.74	0
Rust	S4 - This study	10	QRustR_S4_10.1	96.739	103.324	6.58526
Rust	AYT - This study	10	QRustR_AYT_10.5	102.9	102.9	0
Rust	S7 - This study	10	QRustR_S7_10.3	103.3	103.3	0
