# Supplementary material for: Two distinct classes of QTL determine rust resistance in sorghum
Source: BMC Plant Biol. 2014 Dec 31;14:366. doi: 10.1186/s12870-014-0366-4 (PMC4335369; doi:10.1186/s12870-014-0366-4)
Supplement: Additional file 4: Table S10. — List of the 56 meta rust resistance QTL, with details of co-location with height, maturity and stay-green (leaf senescence) QTL, maize rust resistance QTL and NBS-encoding genes. [file 12870_2014_366_MOESM4_ESM.xls]

## Sheet: Table S10
Table S10 List of the 56 meta rust resistance QTL, with details of co-location with height, maturity and stay-green (leaf senescence) QTL, maize rust resistance QTL and NBS-encoding genes.
meta QTL Id	LG	Peak (cM)	Studies identified in	HGT colocation	DTF colocation	LSN colocation	Zm rust QTL	NBS genes	Likely action
QrustR_meta1.1	1	18.505	AYT, S7	-	-	-	Yes	No	Unique to rust
QrustR_meta1.2	1	43.675	AYT, S4	-	-	-	Yes	Yes	Unique to rust
QrustR_meta1.3	1	59.85	AYT, S7	-	S7	-	Yes	Yes	Multi-trait effect
QrustR_meta1.4	1	72.02	Upadhyaya	-	-	-	Yes	No	Unique to rust
QrustR_meta1.5	1	95.29	AYT	-	-	-	Yes	No	Unique to rust
QrustR_meta1.6	1	112.6	AYT	-	-	AYT	Yes	No	Multi-trait effect
QrustR_meta1.7	1	137.15	AYT	-	-	AYT	Yes	No	Multi-trait effect
QrustR_meta1.8	1	166.245	S7, S4, AYT, Tao	S4	AYT	-	Yes	No	Multi-trait effect
QrustR_meta2.1	2	14.825	S4, AYT	-	-	-	Yes	Yes	Unique to rust
QrustR_meta2.2	2	32.2	AYT	-	-	-	No	No	Unique to rust
QrustR_meta2.3	2	49.3	AYT	-	-	-	No	No	Unique to rust
QrustR_meta2.4	2	109.3	AYT	-	-	AYT	Yes	No	Multi-trait effect
QrustR_meta2.5	2	128.15	AYT	-	-	-	No	No	Unique to rust
QrustR_meta2.6	2	148.2	S2, S4, S7, AYT	-	AYT	-	No	Yes	Multi-trait effect
QrustR_meta2.7	2	160.879	AYT, Tao	-	AYT	-	No	No	Multi-trait effect
QrustR_meta2.8	2	182.6	AYT	-	-	-	No	No	Unique to rust
QrustR_meta3.1	3	6.68	AYT, S7	-	S7	AYT	Yes	No	Multi-trait effect
QrustR_meta3.2	3	29.51	AYT	-	-	AYT	Yes	No	Multi-trait effect
QrustR_meta3.3	3	47.805	AYT	-	-	AYT	Yes	No	Multi-trait effect
QrustR_meta3.4	3	67.2762	S4, AYT, Tao	-	-	-	Yes	Yes	Unique to rust
QrustR_meta3.5	3	106.85	S7	S7	-	-	No	Yes	Multi-trait effect
QrustR_meta3.6	3	116.6	AYT	-	-	-	No	Yes	Unique to rust
QrustR_meta3.7	3	132.201	S7, Upadhyaya	-	S7	-	No	No	Multi-trait effect
QrustR_meta3.8	3	159.05	AYT	-	AYT	-	No	No	Multi-trait effect
QrustR_meta4.1	4	38.2438	S4	-	-	-	Yes	Yes	Unique to rust
QrustR_meta4.2	4	71.425	AYT, S7	-	-	-	Yes	Yes	Unique to rust
QrustR_meta4.3	4	82.65	AYT, S7	-	-	-	Yes	No	Unique to rust
QrustR_meta4.4	4	108.293	S4, S7, AYT	-	-	-	Yes	No	Unique to rust
QrustR_meta4.5	4	138.7	AYT	-	AYT	-	Yes	No	Multi-trait effect
QrustR_meta4.6	4	149.2	AYT	-	AYT	-	No	No	Multi-trait effect
QrustR_meta5.1	5	18.6945	AYT, Upadhyaya	-	-	-	Yes	Yes	Unique to rust
QrustR_meta5.2	5	40.77	AYT	-	-	-	Yes	No	Unique to rust
QrustR_meta5.3	5	60.255	S2, AYT	-	S2	-	Yes	Yes	Multi-trait effect
QrustR_meta5.4	5	75.685	AYT, S7	-	-	-	Yes	Yes	Unique to rust
QrustR_meta6.1	6	2.74	AYT	-	-	-	Yes	Yes	Unique to rust
QrustR_meta6.2	6	19.15	S2	S2	-	-	Yes	No	Multi-trait effect
QrustR_meta6.3	6	65.94	AYT	-	-	-	No	No	Unique to rust
QrustR_meta6.4	6	114.35	AYT	-	-	-	Yes	No	Unique to rust
QrustR_meta6.5	6	131.202	AYT, Mohan	-	-	-	Yes	No	Unique to rust
QrustR_meta6.6	6	153.235	AYT, Mohan	-	-	-	Yes	Yes	Unique to rust
QrustR_meta7.1	7	56.26	AYT	-	-	-	No	No	Unique to rust
QrustR_meta7.2	7	131.6	S7	-	-	-	No	Yes	Unique to rust
QrustR_meta8.1	8	18.25	S2, AYT, Tao	-	AYT	-	Yes	Yes	Multi-trait effect
QrustR_meta8.2	8	36.75	AYT	-	-	AYT	No	No	Multi-trait effect
QrustR_meta8.3	8	50.76	AYT	-	-	-	No	No	Unique to rust
QrustR_meta8.4	8	78.8	AYT, S7	-	S7	AYT	Yes	No	Multi-trait effect
QrustR_meta8.5	8	107.55	S2, Upadhyaya	-	-	-	No	Yes	Unique to rust
QrustR_meta9.1	9	24.06	AYT	-	AYT	-	Yes	No	Multi-trait effect
QrustR_meta9.2	9	40.9121	S4, S7, AYT	AYT	AYT	-	Yes	No	Multi-trait effect
QrustR_meta9.3	9	54.65	S7	-	-	-	No	Yes	Unique to rust
QrustR_meta9.4	9	87.2	S7	-	S7	-	Yes	No	Multi-trait effect
QrustR_meta9.5	9	108.37	S7	-	-	-	No	Yes	Unique to rust
QrustR_meta10.1	10	65.55	AYT, S7	S7	AYT, S7	-	Yes	No	Multi-trait effect
QrustR_meta10.2	10	85.7185	AYT, Upadhyaya	-	-	AYT	No	No	Multi-trait effect
QrustR_meta10.3	10	96.739	AYT	-	-	AYT	No	No	Multi-trait effect
QrustR_meta10.4	10	101.532	S4, S7, AYT	-	-	-	No	yes	Unique to rust
