# Supplementary material for: Two distinct classes of QTL determine rust resistance in sorghum
Source: BMC Plant Biol. 2014 Dec 31;14:366. doi: 10.1186/s12870-014-0366-4 (PMC4335369; doi:10.1186/s12870-014-0366-4)
Supplement: Additional file 5: Table S11. — Details of the disease resistance QTL identified in 23 previous studies. [file 12870_2014_366_MOESM5_ESM.xls]

## Sheet: Table S11
Table S11. Details of the disease resistance QTL identified in 23 previous studies
Author and Year	Publication Journal	Volume and Pages	Anthracnose resistance	Aphid resistance	Bacterial leaf stripe resistance	Drechslera leaf blight resistance	Drechstera leaf blight resistance	Ergot resistance	Grain mold resistance	Green bug resistance	Head bug resistance	Leaf scorch resistance	Midge resistance	Milo disease resistance	Resistance to anthracnose	Rust resistance	Shoot fly resistance	Stalk rot resistance	Striga resistance	Target leaf spot resistance	Zonate leaf spot resistance	Grand Total
Agrama et al 2002	Theor Appl Genet	104:1373–1378								5												5
Aruna et al 2011	Theor Appl Genet	122:1617–1630															24					24
Deu et al 2005	Afr J Biotechnol	4:247–250									9											9
Feltus et al 2006	Theor Appl Genet	112:1295–1305										1										1
Hausmann et al 2004	Theor Appl Genet	109:1005–1016																	29			29
Katsar et al 2002	J Econ Entomol	95:448–457								6												6
Klein et al 2001	Theor Appl Genet	102:307–319	1		1				5												1	8
Mohan et al 2009	Plant Breed	128:532–535				1														1	1	3
Mohan et al 2010	Euphytica	176:199–211					1								4	2				2	3	12
Nagaraj et al 2005	J Econ Entomol	98:595–602								4												4
Nagy et al 2007	Theor Appl Genet	114:961–970												1								1
Parh et al 2008	Theor Appl Genet	117:369–382						17														17
Perumal et al 2009	Euphytica	165:597–606	1																			1
Punnuri et al 2013	Euphytica	191:191-203								9												9
Rami et al 1998	Theor Appl Genet	97:605–616							4													4
Satish et al 2009	Theor Appl Genet	119:1425–1439															25					25
Srinivasa Reddy et al 2008	Euphytica	159:191–198																3				3
Tao et al 1998	Euphytica	103:287–292														4						4
Tao et al 2003	Theor Appl Genet	107:116–122											3									3
Upadhyaya et al 2013	Mol Breeding	32:451–462	8						2							5						15
Wang et al 2013	Mol Breeding	31:777-784		1																		1
Wu & Huang 2008	Theor Appl Genet	117:117–124								4												4
Wu et al 2007	J Econ Entomol	100:1672–1678								1												1
Current study																85						85
Grand Total			10	1	1	1	1	17	11	29	9	1	3	1	4	96	49	3	29	3	5	274
