# Supplementary material for: Two distinct classes of QTL determine rust resistance in sorghum
Source: BMC Plant Biol. 2014 Dec 31;14:366. doi: 10.1186/s12870-014-0366-4 (PMC4335369; doi:10.1186/s12870-014-0366-4)
Supplement: Additional file 6: Table S12. — Details of the 150 elite female parent lines and the rust disease scores in hybrid combination with the three male testers (R986087-2-4-1, R993396, R995248). [file 12870_2014_366_MOESM6_ESM.xlsx]

## Sheet: Additional File 6, Table S12
Table S12 Details of the 150 elite female parent lines and the rust disease scores in hybrid combination with the three male testers (R986087-2-4-1, R993396, R995248).
Female	Male tester	Rust_Dalby	Rust_Liverpoop Plains
B0015481	R993396	2.9476	5.2778
B0015521-1	R993396	4.3138	7.3213
B0015561-1	R993396	4.0982	7.0965
B0015632	R993396	4.1485	7.1013
B0015633	R993396	4.1243	6.9101
B0015668	R993396	4.1376	6.6861
B0015702	R993396	3.2206	5.6704
B004214	R993396	3.6813	6.181
B004215	R993396	3.0587	5.1701
B010054	R993396	4.2289	7.2228
B010054-1	R993396	4.6908	8.0604
B010104-3	R993396	3.4751	6.6882
B010159	R993396	4.0305	7.2224
B012036	R993396	3.9635	6.9704
B012134	R993396	3.7845	6.4126
B012223	R993396	4.0955	6.5609
B020093	R993396	2.784	5.7861
B020094	R993396	4.1727	7.2016
B020097	R993396	3.1085	6.0483
B020102-1	R993396	3.2157	5.8773
B020157	R993396	3.5506	6.2165
B020350	R993396	4.0051	6.777
B020353	R993396	3.7967	6.875
B020361	R993396	3.9802	6.573
B020368	R993396	3.6639	6.5106
B02042-15	R993396	4.0453	6.1597
B020429	R993396	3.7631	6.6459
B02043-4	R993396	3.1096	0
B02045-37	R993396	3.3628	6.0513
B02049-28	R993396	3.4972	6.3732
B02051-18	R993396	3.5886	6.1284
B02053-40	R993396	2.9178	5.5318
B02053-6	R993396	3.5966	7.0949
B02054-19	R993396	2.8374	5.4417
B02054-27	R993396	2.2542	4.7931
B02054-30	R993396	3.3984	6.3165
B02054-38	R993396	3.5603	6.9135
B02054-42	R993396	2.9605	5.6577
B02054-44	R993396	2.6517	5.346
B02056-4	R993396	3.5343	6.7715
B03136-12	R993396	4.2437	7.8005
B03136-2	R993396	3.8395	7.0184
B03136-6	R993396	4.2585	7.2493
B03136-8	R993396	3.9088	7.4028
B03138-14	R993396	3.7197	0
B03138-23	R993396	4.1786	7.323
B03138-27-3	R993396	3.6537	6.0874
B03138-38	R993396	2.6576	4.7012
B03138-8	R993396	4.8123	7.9471
B03139-102	R993396	3.5437	6.2087
B03139-112	R993396	4.044	6.5215
B03139-19	R993396	4.052	6.9155
B03139-22-2	R993396	3.7834	6.7169
B03139-24	R993396	3.5882	6.342
B03139-3	R993396	3.6718	6.2616
B03139-36	R993396	3.9382	6.721
B03139-40	R993396	3.9326	6.1782
B03139-48	R993396	3.9269	6.8464
B03139-52	R993396	4.0256	6.928
B03139-53	R993396	3.9053	6.4997
B03139-54	R993396	3.7496	6.1804
B03139-56	R993396	4.0722	6.8984
B03139-61	R993396	3.701	6.439
B03139-7	R993396	4.3243	7.078
B03139-78-2	R993396	3.9018	6.7414
B03140-106	R993396	3.8246	6.7922
B03140-3	R993396	3.7215	6.3692
B03140-31	R993396	4.0897	7.3049
B03140-73	R993396	4.2563	7.5265
B03140-79	R993396	3.4962	5.8466
B03140-97	R993396	3.8221	6.9283
B03140-99	R993396	3.9355	6.8301
B03142-28	R993396	4.1469	7.2321
B03142-60	R993396	3.8707	6.5573
B03142-70	R993396	4.7402	8.167
B03145-147	R993396	3.8145	6.7737
B03146-1	R993396	4.5884	7.7846
B03146-102	R993396	3.4204	5.797
B03146-104	R993396	4.0328	6.9052
B03146-12	R993396	4.2274	6.8174
B03146-36	R993396	3.9326	6.7766
B03146-61	R993396	3.7547	6.7929
B03147-13	R993396	2.9793	5.9933
B03147-16	R993396	3.6128	6.8057
B03147-2	R993396	3.537	7.032
B03147-21	R993396	2.7233	5.4343
B03147-25	R993396	2.6523	5.6102
B03147-5-2	R993396	3.4139	7.1308
B03147-53	R993396	3.0266	6.3217
B03147-62-1	R993396	2.787	5.2815
B03147-62-2	R993396	2.9461	6.0317
B03147-67	R993396	3.367	6.5422
B03147-80	R993396	3.2808	6.7864
B03147-84	R993396	3.2128	6.0891
B03147-86	R993396	2.5192	5.3134
B03147-87	R993396	2.7605	5.7039
B03147-90	R993396	3.7728	7.0682
B03148-23	R993396	2.9451	5.6181
B03148-5	R993396	3.6206	6.547
B03148-53	R993396	3.3604	5.9865
B03148-58	R993396	3.2894	6.1601
B03148-78	R993396	3.4183	5.8764
B03148-89	R993396	3.6385	6.5799
B03148-94	R993396	2.9664	5.6881
B03149-14	R993396	3.7557	6.8089
B03149-30	R993396	3.3736	6.1648
B03149-32	R993396	3.7709	6.8677
B03149-4	R993396	3.2897	5.7886
B03149-40	R993396	4.2244	7.1973
B03151-21	R993396	3.5858	6.9002
B03151-29	R993396	3.569	6.8295
B03151-30	R993396	3.7167	6.9785
B03151-31	R993396	3.5521	6.7862
B03151-32	R993396	3.2021	6.1101
B03151-44	R993396	3.6473	7.264
B03151-49	R993396	4.0062	7.6245
B03151-50	R993396	3.6775	6.7469
B03151-70	R993396	3.9078	7.1739
B03151-73	R993396	3.912	7.3913
B03151-78	R993396	3.4325	0
B03151-79	R993396	4.0092	7.4515
B03153-67	R993396	4.78	8.2421
B03156-2	R993396	4.141	7.5039
B03156-76	R993396	4.1514	7.7577
B03157-13	R993396	4.584	7.978
B03157-15	R993396	3.466	6.0431
B03157-36	R993396	4.3796	7.2948
B03235-21	R993396	3.1866	6.2927
B03235-26	R993396	4.1239	7.7975
B03237-45	R993396	4.6563	7.9428
B03242-18	R993396	3.6716	6.5849
B35	R993396	4.9058	7.4807
B903298	R993396	3.0521	5.4209
B963627-2	R993396	3.3627	6.0306
B963676	R993396	2.6434	4.9099
B986599-1	R993396	3.6356	6.0654
B986604	R993396	3.6396	6.1096
B986631	R993396	3.599	6.165
B992422	R993396	3.5347	6.0585
B992667	R993396	3.5391	5.8529
B998316	R993396	4.1999	6.6538
BTx3042	R993396	5.7628	8.2433
BTx3197	R993396	4.4716	8.1647
BTx399	R993396	5.6812	8.5098
BTx623	R993396	4.4974	7.7893
QL33	R993396	3.731	6.6123
B0015521-1	R986087-2-4-1	3.7512	6.6789
B0015632	R986087-2-4-1	4.2387	6.5149
B0015633	R986087-2-4-1	3.403	5.0654
B0015668	R986087-2-4-1	3.644	6.4032
B0015702	R986087-2-4-1	2.1632	3.4744
B004214	R986087-2-4-1	3.269	5.6693
B004215	R986087-2-4-1	2.4223	4.2214
B010054	R986087-2-4-1	3.4442	5.7492
B010054-1	R986087-2-4-1	3.9939	6.8039
B010104-3	R986087-2-4-1	2.6574	5.0619
B010159	R986087-2-4-1	3.4341	6.4014
B012036	R986087-2-4-1	3.3733	6.0135
B012134	R986087-2-4-1	3.2041	5.759
B012223	R986087-2-4-1	3.2451	5.3802
B020093	R986087-2-4-1	2.1135	4.4923
B020094	R986087-2-4-1	2.4369	4.5396
B020097	R986087-2-4-1	2.5988	5.305
B020102-1	R986087-2-4-1	2.6169	4.685
B020157	R986087-2-4-1	2.5811	4.7784
B020350	R986087-2-4-1	4.0675	7.0985
B020353	R986087-2-4-1	3.1388	5.7012
B020361	R986087-2-4-1	3.2461	5.4366
B020368	R986087-2-4-1	3.0768	0
B02042-15	R986087-2-4-1	3.3955	5.7034
B02043-4	R986087-2-4-1	2.3896	4.4178
B02045-37	R986087-2-4-1	3.0367	5.7597
B02049-28	R986087-2-4-1	3.0497	5.7253
B02051-18	R986087-2-4-1	2.9478	4.8642
B02053-40	R986087-2-4-1	2.0774	4.581
B02053-6	R986087-2-4-1	3.0085	5.7827
B02054-19	R986087-2-4-1	2.7483	5.3362
B02054-27	R986087-2-4-1	1.4344	3.1843
B02054-30	R986087-2-4-1	2.5981	5.1692
B02054-38	R986087-2-4-1	2.9292	5.8381
B02054-42	R986087-2-4-1	2.4146	4.8687
B02054-44	R986087-2-4-1	2.4442	4.6458
B02056-4	R986087-2-4-1	2.8386	5.3991
B03136-12	R986087-2-4-1	3.9328	6.8012
B03136-2	R986087-2-4-1	3.0578	5.4058
B03136-6	R986087-2-4-1	3.3783	5.8985
B03136-8	R986087-2-4-1	3.2678	6.3137
B03138-23	R986087-2-4-1	3.6235	6.298
B03138-27-3	R986087-2-4-1	2.9511	5.5673
B03138-38	R986087-2-4-1	2.2765	4.3656
B03138-8	R986087-2-4-1	4.2035	7.015
B03139-102	R986087-2-4-1	2.8815	5.1476
B03139-112	R986087-2-4-1	3.5221	5.814
B03139-114	R986087-2-4-1	2.912	0
B03139-19	R986087-2-4-1	3.0904	5.0922
B03139-22-2	R986087-2-4-1	2.887	4.924
B03139-24	R986087-2-4-1	2.6957	4.6033
B03139-3	R986087-2-4-1	3.2084	5.3952
B03139-48	R986087-2-4-1	2.9918	5.0723
B03139-52	R986087-2-4-1	3.1935	5.2683
B03139-53	R986087-2-4-1	3.2672	5.6139
B03139-54	R986087-2-4-1	3.2598	5.7009
B03139-56	R986087-2-4-1	3.3737	5.7458
B03139-61	R986087-2-4-1	3.0983	5.5988
B03140-106	R986087-2-4-1	2.8145	5.2574
B03140-3	R986087-2-4-1	2.7554	4.8198
B03140-31	R986087-2-4-1	3.38	6.2462
B03140-73	R986087-2-4-1	3.7079	6.8917
B03140-79	R986087-2-4-1	3.1776	5.8201
B03140-97	R986087-2-4-1	3.0104	5.2342
B03140-99	R986087-2-4-1	3.2893	5.8176
B03142-28	R986087-2-4-1	3.2681	5.4758
B03142-60	R986087-2-4-1	3.2056	5.734
B03142-70	R986087-2-4-1	3.7967	6.4792
B03145-147	R986087-2-4-1	3.122	5.2691
B03146-1	R986087-2-4-1	3.968	6.2193
B03146-102	R986087-2-4-1	2.9741	5.3635
B03146-104	R986087-2-4-1	3.3738	5.7737
B03146-12	R986087-2-4-1	3.6144	5.7176
B03146-36	R986087-2-4-1	2.8875	4.9229
B03146-61	R986087-2-4-1	2.7717	4.6503
B03147-13	R986087-2-4-1	2.1693	4.5454
B03147-16	R986087-2-4-1	3.0539	0
B03147-2	R986087-2-4-1	2.774	5.4991
B03147-21	R986087-2-4-1	2.2284	4.7833
B03147-25	R986087-2-4-1	2.0632	4.6322
B03147-5-2	R986087-2-4-1	2.7679	6.0273
B03147-53	R986087-2-4-1	2.2721	4.7992
B03147-62-1	R986087-2-4-1	2.2468	4.7757
B03147-62-2	R986087-2-4-1	2.483	5.3605
B03147-67	R986087-2-4-1	2.9846	6.1787
B03147-80	R986087-2-4-1	2.4313	4.9659
B03147-84	R986087-2-4-1	2.3164	4.724
B03147-86	R986087-2-4-1	2.6323	5.336
B03147-87	R986087-2-4-1	2.7663	5.5177
B03147-90	R986087-2-4-1	3.0922	5.7022
B03148-23	R986087-2-4-1	2.4323	4.8698
B03148-5	R986087-2-4-1	2.8407	5.9117
B03148-53	R986087-2-4-1	2.1633	4.0033
B03148-58	R986087-2-4-1	2.3361	4.3464
B03148-78	R986087-2-4-1	2.8174	5.2216
B03148-89	R986087-2-4-1	3.0991	0
B03148-94	R986087-2-4-1	2.2657	4.3712
B03149-14	R986087-2-4-1	2.9895	5.3136
B03149-30	R986087-2-4-1	2.6045	4.933
B03149-32	R986087-2-4-1	2.9591	5.4024
B03149-4	R986087-2-4-1	2.6114	4.7181
B03149-40	R986087-2-4-1	3.358	5.8733
B03149-68	R986087-2-4-1	2.1876	4.016
B03151-21	R986087-2-4-1	2.8752	5.8034
B03151-29	R986087-2-4-1	3.1718	6.4141
B03151-30	R986087-2-4-1	2.9379	5.4401
B03151-31	R986087-2-4-1	2.8095	5.6695
B03151-32	R986087-2-4-1	2.6241	5.2956
B03151-49	R986087-2-4-1	3.1935	6.1263
B03151-50	R986087-2-4-1	3.0663	5.8647
B03151-70	R986087-2-4-1	3.2565	6.3149
B03151-73	R986087-2-4-1	3.1444	6.1227
B03151-79	R986087-2-4-1	3.2484	6.3178
B03153-67	R986087-2-4-1	4.1724	7.4448
B03156-2	R986087-2-4-1	3.3949	6.3739
B03156-76	R986087-2-4-1	3.425	6.506
B03157-13	R986087-2-4-1	3.6993	6.1209
B03157-15	R986087-2-4-1	3.0816	5.6702
B03157-36	R986087-2-4-1	3.4775	5.6805
B03235-21	R986087-2-4-1	2.5198	5.0519
B03235-26	R986087-2-4-1	2.9278	5.7804
B03237-45	R986087-2-4-1	3.7054	6.1828
B03242-18	R986087-2-4-1	3.0455	5.5558
B35	R986087-2-4-1	4.0805	6.1485
B903298	R986087-2-4-1	2.5808	4.8187
B963627-2	R986087-2-4-1	2.8761	5.3514
B963676	R986087-2-4-1	2.128	4.1108
B986599-1	R986087-2-4-1	3.1564	5.3429
B986604	R986087-2-4-1	3.0607	5.2373
B986631	R986087-2-4-1	2.8171	5.0377
B987488-2-1-93-1	R986087-2-4-1	3.4316	5.3107
B992422	R986087-2-4-1	2.9154	5.2717
B992667	R986087-2-4-1	3.0019	4.8676
B992681-3	R986087-2-4-1	2.8115	5.1475
B998316	R986087-2-4-1	3.475	5.4748
BTx3042	R986087-2-4-1	5.1971	7.3838
BTx3197	R986087-2-4-1	3.7884	6.9591
BTx399	R986087-2-4-1	5.0203	7.6411
BTx623	R986087-2-4-1	3.8413	6.7598
B0015481	R995248	2.6126	4.9944
B0015521-1	R995248	3.8377	6.8499
B0015632	R995248	4.0854	6.0157
B0015633	R995248	3.8546	6.5398
B0015668	R995248	3.1327	5.2706
B0015702	R995248	2.5238	4.3911
B004214	R995248	2.9117	4.8919
B004215	R995248	2.4377	4.2386
B010054	R995248	3.5843	6.1655
B010054-1	R995248	4.1651	7.1671
B010104-3	R995248	3.3675	6.3257
B010159	R995248	3.6343	6.7281
B012036	R995248	3.9549	6.6108
B012134	R995248	3.2782	5.8062
B012223	R995248	3.4502	5.5318
B020093	R995248	2.1661	4.66
B020094	R995248	2.5518	4.7029
B020102-1	R995248	2.5845	4.6275
B020350	R995248	4.2927	7.39
B020353	R995248	3.8333	6.4898
B02042-15	R995248	3.8197	5.8638
B020429	R995248	2.9602	4.9674
B02043-4	R995248	3.4131	5.4695
B02045-37	R995248	3.2078	5.4301
B02049-28	R995248	3.0089	5.4521
B02053-40	R995248	2.3646	4.8008
B02053-6	R995248	2.2212	4.7899
B02054-30	R995248	2.2751	4.7241
B02054-38	R995248	2.4746	5.0302
B02054-42	R995248	2.3826	4.9005
B02054-44	R995248	2.1831	4.7288
B02056-4	R995248	3.0168	5.7958
B03136-12	R995248	3.8369	6.7676
B03136-6	R995248	3.4024	5.9141
B03136-8	R995248	2.9489	5.377
B03138-27-3	R995248	2.9293	5.278
B03138-38	R995248	2.3877	0
B03139-112	R995248	3.5698	6.0406
B03139-22-2	R995248	3.0247	5.4236
B03139-52	R995248	3.192	5.2615
B03139-54	R995248	3.1212	5.2572
B03140-106	R995248	3.4324	5.9596
B03140-3	R995248	3.284	5.8713
B03140-31	R995248	3.6206	6.461
B03140-73	R995248	3.7474	6.6058
B03140-79	R995248	3.5085	6.2494
B03140-97	R995248	3.2885	6.1003
B03140-99	R995248	3.2382	5.2665
B03142-28	R995248	3.5512	6.1343
B03142-70	R995248	4.044	6.9639
B03145-147	R995248	2.9918	5.2688
B03146-1	R995248	3.9731	6.3123
B03146-102	R995248	3.0337	5.3868
B03146-104	R995248	3.4306	5.8156
B03146-12	R995248	3.8409	6.1735
B03146-36	R995248	2.9547	5.1953
B03146-61	R995248	3.1801	5.7416
B03147-13	R995248	2.9747	5.706
B03147-2	R995248	2.9184	5.9233
B03147-21	R995248	2.3517	5.1063
B03147-25	R995248	2.1374	4.7503
B03147-5-2	R995248	2.868	6.2487
B03147-53	R995248	2.5724	5.5721
B03147-62-1	R995248	2.4301	5.1594
B03147-62-2	R995248	2.5489	5.5294
B03147-67	R995248	2.921	5.7996
B03147-80	R995248	2.963	5.7688
B03147-84	R995248	2.8268	5.9172
B03147-87	R995248	2.7473	5.7869
B03147-90	R995248	3.2705	6.1894
B03148-23	R995248	2.233	4.4771
B03148-5	R995248	2.9067	5.3135
B03148-53	R995248	2.9743	5.5849
B03148-58	R995248	2.6414	5.1336
B03148-78	R995248	3.0481	5.7011
B03148-94	R995248	2.4728	4.8559
B03149-14	R995248	2.9229	5.6116
B03149-30	R995248	2.8092	5.5012
B03149-32	R995248	3.123	5.9025
B03149-4	R995248	2.7075	4.9281
B03149-40	R995248	3.2711	5.6207
B03149-68	R995248	2.306	4.3917
B03151-21	R995248	3.0861	6.1935
B03151-29	R995248	3.2473	6.5078
B03151-30	R995248	3.2249	6.0207
B03151-31	R995248	2.83	5.5053
B03151-32	R995248	2.3694	4.9041
B03151-44	R995248	2.9767	6.0822
B03151-49	R995248	3.3254	6.4139
B03151-50	R995248	3.3167	6.4706
B03151-73	R995248	3.3353	6.5167
B03151-78	R995248	2.9767	6.0615
B03151-79	R995248	3.4291	6.5976
B03153-67	R995248	4.4178	7.91
B03156-76	R995248	3.5899	6.8662
B03157-13	R995248	4.1397	7.1177
B03157-15	R995248	3.1138	5.587
B03157-36	R995248	3.8843	6.5311
B03235-21	R995248	3.292	6.3642
B03235-26	R995248	3.3	6.3508
B03237-45	R995248	3.94	6.6031
B03242-18	R995248	3.2794	6.1335
B35	R995248	4.2206	6.2754
B903298	R995248	2.6414	5.0321
B963627-2	R995248	2.8838	5.0481
B963676	R995248	2.2383	4.3682
B986599-1	R995248	3.1234	5.2351
B986604	R995248	3.2678	5.4918
B986631	R995248	2.9595	5.0666
B992422	R995248	3.158	5.9403
B992667	R995248	2.6426	5.0858
B998316	R995248	3.0768	5.4033
BTx3042	R995248	5.1965	7.3419
BTx3197	R995248	3.9676	7.6398
BTx623	R995248	4.1581	7.6229
